# Supplementary material for: The novel nematicide wact-86 interacts with aldicarb to kill nematodes
Source: PLoS Negl Trop Dis. 2017 Apr 5;11(4):e0005502. doi: 10.1371/journal.pntd.0005502 (PMC5393889; doi:10.1371/journal.pntd.0005502)
Supplement: S2 File — (XLSX) [file pntd.0005502.s010.xlsx]

## Sheet: wact86-res mut_exonic variants
TypeOfVariation	NumberOfSamples	Chromosome	LocationStart	LocationEnd	Reference	Alternate	Gene	GeneInfo		RP2809	RP2927	RP2962
nonsynonymous SNV	1	chrI	4105897	4105897	A	G	acd-1	acd-1:NM_058894:exon7:c.A805G:p.T269A,			hom-662.77-23
nonsynonymous SNV	1	chrX	5095126	5095126	C	T	acn-1	acn-1:NM_001029282:exon5:c.G1034A:p.G345E,				hom-1043.77-33
nonsynonymous SNV	1	chrIII	7455241	7455241	C	T	alh-12	alh-12:NM_001027760:exon3:c.C976T:p.P326S,:NM_001027759:exon3:c.C976T:p.P326S,		hom-868.77-26
nonsynonymous SNV	1	chrIV	11328088	11328088	G	A	B0035.11	B0035.11:NM_069734:exon6:c.C1019T:p.A340V,				hom-823.77-26
nonsynonymous SNV	1	chrX	9269320	9269320	G	A	B0416.5	B0416.5:NM_077162:exon4:c.C1159T:p.P387S,B0416.5:NM_077161:exon4:c.C1288T:p.P430S,				hom-1255.77-41
nonsynonymous SNV	1	chrX	7168362	7168362	G	A	bar-1	bar-1:NM_076805:exon9:c.C1148T:p.S383F,				hom-910.77-28
nonsynonymous SNV	1	chrII	2038666	2038666	G	A	bath-19	bath-19:NM_061759:exon3:c.C629T:p.P210L,				hom-759.77-23
nonsynonymous SNV	1	chrV	5903370	5903370	C	T	C04E6.5	C04E6.5:NM_072136:exon5:c.C491T:p.S164F,		hom-772.77-25
nonsynonymous SNV	1	chrV	7241259	7241259	A	G	C05C8.1	C05C8.1:NM_072441:exon3:c.A584G:p.D195G,C05C8.1:NM_001129368:exon3:c.A581G:p.D194G,				hom-613.77-20
nonsynonymous SNV	1	chrX	4581123	4581123	C	T	C05E11.3	:NM_001277026:exon6:c.C748T:p.P250S,C05E11.3:NM_076384:exon5:c.C682T:p.P228S,				hom-915.77-27
nonsynonymous SNV	1	chrII	10356476	10356476	G	A	C07E3.3	C07E3.3:NM_001276740:exon3:c.C875T:p.A292V,		hom-980.77-32
nonsynonymous SNV	1	chrV	12603086	12603086	G	A	C14C10.5	C14C10.5:NM_073752:exon4:c.G2594A:p.S865N,				hom-1221.77-38
nonsynonymous SNV	1	chrII	6979991	6979991	G	A	C15F1.2	C15F1.2:NM_063032:exon1:c.G28A:p.V10I,		hom-822.77-25
nonsynonymous SNV	1	chrII	3441863	3441863	G	A	C16C8.17	C16C8.17:NM_062140:exon3:c.G569A:p.R190H,		hom-1123.77-40
nonsynonymous SNV	1	chrIV	7809736	7809736	G	A	C33H5.1	C33H5.1:NM_068894:exon3:c.G343A:p.D115N,			hom-543.77-18
nonsynonymous SNV	1	chrX	11545414	11545414	G	A	C35C5.3	C35C5.3:NM_077529:exon5:c.C665T:p.A222V,C35C5.3:NM_077528:exon5:c.C674T:p.A225V,		hom-1213.77-37
nonsynonymous SNV	1	chrIII	5042488	5042488	G	A	C45G9.13	C45G9.13:NM_171112:exon1:c.G55A:p.V19M,				hom-775.77-24
nonsynonymous SNV	1	chrI	5042554	5042554	G	A	C46H11.7	C46H11.7:NM_059106:exon3:c.C410T:p.T137I,			hom-4286.77-58
nonsynonymous SNV	1	chrIV	17199618	17199618	G	A	C52D10.12	C52D10.12:NM_070651:exon8:c.C2185T:p.L729F,		hom-934.77-30
nonsynonymous SNV	1	chrI	306466	306466	C	T	C53D5.5	C53D5.5:NM_058313:exon6:c.G1565A:p.S522N,		hom-828.77-27
nonsynonymous SNV	1	chrII	330725	330725	C	T	cbn-1	cbn-1:NM_001027055:exon6:c.G931A:p.G311R,cbn-1:NM_182163:exon6:c.G931A:p.G311R,cbn-1:NM_061310:exon6:c.G931A:p.G311R,cbn-1:NM_061311:exon6:c.G931A:p.G311R,		hom-1162.77-36
nonsynonymous SNV	1	chrX	4100203	4100203	C	T	clh-4	clh-4:NM_001029714:exon2:c.G214A:p.E72K,:NM_001029715:exon2:c.G214A:p.E72K,				hom-1057.77-33
nonsynonymous SNV	1	chrX	4098626	4098626	C	T	clh-4	clh-4:NM_001029714:exon6:c.G1106A:p.S369N,:NM_001029715:exon6:c.G1106A:p.S369N,				hom-504.77-16
nonsynonymous SNV	1	chrX	17405329	17405329	C	T	crb-1	crb-1:NM_078421:exon24:c.G4366A:p.E1456K,		hom-1167.77-36
nonframeshift deletion	1	chrX	1485267	1485269	TGC	-	D1005.4	D1005.4:NM_075880:exon2:c.169_171del:p.57_57del,		hom-2343.73-42
nonsynonymous SNV	1	chrII	7455448	7455448	C	T	D1022.3	D1022.3:NM_063159:exon2:c.G541A:p.V181I,				hom-775.77-22
nonsynonymous SNV	1	chrX	14518583	14518583	G	A	D1025.10	D1025.10:NM_001029339:exon4:c.G610A:p.A204T,			hom-1488.77-51
nonsynonymous SNV	1	chrV	210267	210267	G	A	DC2.5	DC2.5:NM_070754:exon5:c.C985T:p.L329F,		hom-515.77-18
nonsynonymous SNV	1	chrIII	9167295	9167295	C	T	dgk-3	dgk-3:NM_066630:exon12:c.C1972T:p.L658F,		hom-760.77-23
nonsynonymous SNV	1	chrIII	6780719	6780719	C	T	dig-1	:NM_171172:exon35:c.C26737T:p.L8913F,dig-1:NM_001027497:exon32:c.C26548T:p.L8850F,		hom-987.77-29
nonsynonymous SNV	1	chrV	9614753	9614753	A	C	dop-2	dop-2:NM_001269197:exon15:c.A2530C:p.N844H,dop-2:NM_001028877:exon15:c.A2503C:p.N835H,dop-2:NM_001269198:exon15:c.A2185C:p.N729H,dop-2:NM_001028876:exon14:c.A2098C:p.N700H,				hom-766.77-25
nonsynonymous SNV	1	chrII	3977718	3977718	G	A	dos-2	dos-2:NM_062302:exon6:c.G739A:p.V247I,				hom-746.77-23
nonsynonymous SNV	1	chrII	6604891	6604891	C	T	epg-5	epg-5:NM_062942:exon13:c.G3855A:p.M1285I,				hom-1011.77-32
nonsynonymous SNV	1	chrX	10158524	10158524	G	A	erd-2	erd-2:NM_077302:exon2:c.C107T:p.S36F,		hom-963.77-30
nonsynonymous SNV	1	chrV	1008937	1008937	G	A	ergo-1	ergo-1:NM_070961:exon1:c.G124A:p.D42N,		hom-824.77-25
nonsynonymous SNV	1	chrIII	861068	861068	C	A	exos-4.2	exos-4.2:NM_064878:exon2:c.C640A:p.L214I,				hom-877.77-26
nonsynonymous SNV	1	chrX	11174044	11174044	G	A	F13D2.1	F13D2.1:NM_001277041:exon12:c.C1306T:p.P436S,F13D2.1:NM_001277040:exon12:c.C1306T:p.P436S,		hom-538.77-16
nonsynonymous SNV	1	chrIV	4597684	4597684	A	G	F19C7.3	F19C7.3:NM_068193:exon3:c.A208G:p.N70D,			hom-611.77-19
nonsynonymous SNV	1	chrV	7581788	7581788	C	T	F19F10.11	:NM_072554:exon12:c.G3172A:p.E1058K,		hom-878.77-26
nonsynonymous SNV	1	chrV	9581617	9581617	C	T	F25B3.6	F25B3.6:NM_073072:exon3:c.G889A:p.G297R,		hom-934.77-29
stopgain SNV	1	chrIII	5945953	5945953	G	A	F25B5.5	F25B5.5:NM_065889:exon1:c.C121T:p.Q41X,				hom-849.77-25
nonsynonymous SNV	1	chrV	7469978	7469978	G	A	F25E5.1	F25E5.1:NM_072519:exon15:c.G2593A:p.A865T,				hom-888.77-28
nonsynonymous SNV	1	chrI	9762974	9762974	C	T	F26E4.3	F26E4.3:NM_060192:exon11:c.G1214A:p.G405E,			hom-940.77-29
nonsynonymous SNV	1	chrV	20565455	20565455	G	A	F26F2.3	F26F2.3:NM_075567:exon4:c.C776T:p.A259V,				hom-720.77-25
nonsynonymous SNV	1	chrV	658729	658729	G	A	F31F4.17	F31F4.17:NM_070882:exon8:c.C958T:p.P320S,				hom-880.77-25
nonsynonymous SNV	1	chrII	5050425	5050425	A	C	F33G12.6	F33G12.6:NM_001026967:exon2:c.A92C:p.N31T,F33G12.6:NM_001026966:exon2:c.A92C:p.N31T,			hom-1501.77-47
nonsynonymous SNV	1	chrI	15035177	15035177	G	A	F33H2.3	F33H2.3:NM_061221:exon2:c.G602A:p.G201E,		hom-803.77-25
nonsynonymous SNV	1	chrII	11188834	11188834	C	A	F37H8.5	F37H8.5:NM_063996:exon2:c.C577A:p.Q193K,				hom-637.77-19
nonsynonymous SNV	1	chrIV	5373080	5373080	C	T	F41H10.3	:NM_171339:exon9:c.C2426T:p.A809V,F41H10.3:NM_171340:exon9:c.C2426T:p.A809V,				hom-1091.77-36
nonsynonymous SNV	1	chrIII	10498171	10498171	C	T	F43D9.1	F43D9.1:NM_066912:exon18:c.C3134T:p.S1045L,				hom-3204.83-28
nonsynonymous SNV	1	chrV	20596422	20596422	C	T	F46B3.1	F46B3.1:NM_075572:exon4:c.G365A:p.G122D,			hom-1447.77-47
nonsynonymous SNV	1	chrX	11440570	11440570	G	A	F46C3.7	F46C3.7:NM_001270233:exon2:c.G274A:p.A92T,				hom-550.77-20
nonsynonymous SNV	1	chrX	2388952	2388952	C	T	F47G3.1	F47G3.1:NM_076031:exon6:c.C1012T:p.P338S,				hom-749.77-26
nonsynonymous SNV	1	chrII	12541556	12541556	G	A	F49C5.4	F49C5.4:NM_064278:exon7:c.G1231A:p.E411K,		hom-295.78-9
nonsynonymous SNV	1	chrX	9555026	9555026	G	A	F49E2.5	:NM_171968:exon6:c.G1165A:p.A389T,:NM_001029524:exon7:c.G1414A:p.A472T,:NM_077204:exon7:c.G1414A:p.A472T,F49E2.5:NM_077209:exon7:c.G1414A:p.A472T,:NM_001029523:exon7:c.G1414A:p.A472T,:NM_077208:exon7:c.G1414A:p.A472T,			hom-1760.77-64
nonsynonymous SNV	1	chrX	2879505	2879505	C	T	F53B3.5	F53B3.5:NM_076098:exon1:c.G107A:p.G36D,				hom-547.77-18
nonsynonymous SNV	1	chrII	10257761	10257761	G	A	F54B3.1	F54B3.1:NM_001129142:exon9:c.G3781A:p.E1261K,F54B3.1:NM_063810:exon9:c.G3781A:p.E1261K,		hom-849.77-26
nonsynonymous SNV	1	chrIII	9442022	9442022	C	T	F54C8.4	:NM_001268059:exon4:c.G778A:p.G260R,F54C8.4:NM_001268060:exon2:c.G526A:p.G176R,		hom-1185.77-35
stopgain SNV	1	chrII	5857381	5857381	G	A	F55C12.4	F55C12.4:NM_062768:exon4:c.C532T:p.Q178X,		hom-2671.77-45
nonsynonymous SNV	1	chrIV	3465879	3465879	G	A	F58E2.4	F58E2.4:NM_067951:exon4:c.G1720A:p.G574S,				hom-697.77-21
frameshift deletion	1	chrIV	9651997	9651998	GT	-	F58G6.9	:NM_001028076:exon2:c.287_288del:p.96_96del,F58G6.9:NM_001268485:exon2:c.287_288del:p.96_96del,				hom-1918.73-38
nonsynonymous SNV	1	chrV	18318609	18318609	C	T	fbxb-119	fbxb-119:NM_075185:exon1:c.C22T:p.P8S,		hom-978.77-30
nonsynonymous SNV	1	chrIII	10695211	10695211	C	T	fmo-3	fmo-3:NM_066955:exon2:c.C67T:p.H23Y,				hom-781.77-25
nonsynonymous SNV	1	chrIII	3207162	3207162	C	T	frm-8	:NM_171097:exon4:c.G475A:p.A159T,:NM_171096:exon5:c.G592A:p.A198T,frm-8:NM_065271:exon4:c.G475A:p.A159T,		hom-1296.77-37
nonsynonymous SNV	1	chrII	14542286	14542286	C	T	gcy-29	gcy-29:NM_064625:exon13:c.G2428A:p.A810T,				hom-823.77-27
nonsynonymous SNV	1	chrIII	8115563	8115563	C	T	gei-8	:NM_066371:exon11:c.G3421A:p.A1141T,:NM_171207:exon11:c.G3421A:p.A1141T,		hom-1574.77-49
nonsynonymous SNV	1	chrV	1428845	1428845	T	C	ges-1	ges-1:NM_071010:exon6:c.A1384G:p.M462V,			hom-688.77-21
nonsynonymous SNV	2	chrV	1428871	1428871	G	A	ges-1	ges-1:NM_071010:exon6:c.C1358T:p.A453V,		hom-740.77-25		hom-738.77-25
nonsynonymous SNV	1	chrII	11648187	11648187	G	A	ghi-1	ghi-1:NM_064085:exon3:c.G575A:p.G192D,		hom-843.77-29
nonsynonymous SNV	1	chrII	7136147	7136147	G	A	gld-3	:NM_063078:exon17:c.G2438A:p.R813K,		hom-786.77-26
nonsynonymous SNV	1	chrI	6516445	6516445	C	T	glh-2	glh-2:NM_059475:exon6:c.C2203T:p.P735S,		hom-1353.77-44
nonsynonymous SNV	1	chrIV	535527	535527	A	T	glt-7	glt-7:NM_067543:exon9:c.A1465T:p.I489F,			hom-462.77-14
nonsynonymous SNV	1	chrI	8550730	8550730	C	T	gon-2	:NM_059914:exon27:c.G5413A:p.D1805N,:NM_001129035:exon23:c.G5110A:p.D1704N,:NM_001129034:exon24:c.G5230A:p.D1744N,gon-2:NM_001136316:exon18:c.G4195A:p.D1399N,		hom-993.77-30
nonsynonymous SNV	1	chrV	12753043	12753043	G	A	gpa-13	gpa-13:NM_001269521:exon7:c.C835T:p.L279F,gpa-13:NM_001269522:exon8:c.C997T:p.L333F,				hom-954.77-30
nonsynonymous SNV	1	chrIII	8963223	8963223	G	A	grl-25	grl-25:NM_001027854:exon4:c.G862A:p.G288R,				hom-708.77-23
nonsynonymous SNV	1	chrII	13625754	13625754	C	T	gst-19	gst-19:NM_064463:exon2:c.G385A:p.A129T,			hom-548.77-18
nonsynonymous SNV	1	chrIII	3064302	3064302	C	G	H06I04.6	:NM_001267934:exon1:c.G13C:p.A5P,			hom-8270.77-36
nonsynonymous SNV	1	chrII	6062769	6062769	C	T	H12I13.1	H12I13.1:NM_062811:exon4:c.G1241A:p.G414E,				hom-914.77-27
nonsynonymous SNV	1	chrIII	2406158	2406158	G	A	H14E04.1	H14E04.1:NM_065148:exon7:c.G917A:p.C306Y,				hom-537.77-19
nonsynonymous SNV	1	chrX	16739744	16739744	G	A	hda-4	:NM_001270349:exon2:c.G142A:p.E48K,				hom-620.77-20
nonsynonymous SNV	1	chrX	647537	647537	C	T	ifc-2	:NM_171613:exon7:c.G1000A:p.V334M,:NM_001029643:exon7:c.G1000A:p.V334M,:NM_171614:exon7:c.G1000A:p.V334M,				hom-880.77-27
stopgain SNV	1	chrII	2951659	2951659	G	A	irld-51	irld-51:NM_001136350:exon3:c.C550T:p.R184X,		hom-611.77-20
nonsynonymous SNV	1	chrIII	848805	848805	C	T	K02F3.2	K02F3.2:NM_064873:exon5:c.C1021T:p.R341C,K02F3.2:NM_001276769:exon6:c.C1045T:p.R349C,		hom-1724.77-56
nonsynonymous SNV	1	chrI	9583982	9583982	A	G	K07A1.13	K07A1.13:NM_060140:exon5:c.T518C:p.F173S,		hom-1201.77-36
nonsynonymous SNV	1	chrV	15138481	15138481	T	C	K08F9.1	K08F9.1:NM_074333:exon5:c.A725G:p.E242G,		hom-893.77-28
nonsynonymous SNV	1	chrX	15613463	15613463	C	T	K09E9.3	K09E9.3:NM_078173:exon2:c.G98A:p.R33H,		hom-980.77-31
nonsynonymous SNV	1	chrX	3135550	3135550	C	T	K10B3.1	K10B3.1:NM_001029612:exon1:c.C56T:p.A19V,K10B3.1:NM_001029611:exon1:c.C56T:p.A19V,				hom-439.77-15
nonsynonymous SNV	1	chrV	12694208	12694208	C	T	K10C8.1	K10C8.1:NM_073768:exon3:c.G787A:p.A263T,		hom-1438.77-44
nonsynonymous SNV	1	chrV	5034588	5034588	C	T	K11D12.6	K11D12.6:NM_071949:exon2:c.G512A:p.G171E,		hom-954.77-31
nonsynonymous SNV	1	chrV	229071	229071	G	A	kin-33	kin-33:NM_001028589:exon4:c.C875T:p.T292I,:NM_070758:exon6:c.C1814T:p.T605I,		hom-724.77-24
nonsynonymous SNV	1	chrIV	848288	848288	G	A	lgc-33	lgc-33:NM_067599:exon5:c.G1009A:p.V337I,				hom-605.77-23
nonsynonymous SNV	1	chrX	9239918	9239918	A	T	lgc-4	lgc-4:NM_077155:exon4:c.T583A:p.W195R,				hom-287.78-9
nonsynonymous SNV	1	chrX	4748302	4748302	C	T	lon-2	lon-2:NM_076411:exon2:c.G145A:p.D49N,				hom-468.77-15
nonsynonymous SNV	1	chrIII	3509596	3509596	G	A	M01F1.4	M01F1.4:NM_001027516:exon2:c.C166T:p.L56F,				hom-672.77-21
nonsynonymous SNV	1	chrII	4558568	4558568	G	T	M03A1.3	M03A1.3:NM_062404:exon4:c.G625T:p.G209C,		hom-877.77-27
nonsynonymous SNV	1	chrII	4338240	4338240	G	A	madf-3	madf-3:NM_062365:exon4:c.G751A:p.V251M,		hom-1084.77-32
nonsynonymous SNV	1	chrIII	8025980	8025980	G	A	mdt-30	mdt-30:NM_066348:exon5:c.C811T:p.P271S,				hom-828.77-24
nonsynonymous SNV	1	chrII	14625880	14625880	C	T	mltn-10	mltn-10:NM_001026928:exon10:c.C1337T:p.P446L,				hom-999.77-29
nonsynonymous SNV	1	chrIII	3629672	3629672	C	T	mrps-31	mrps-31:NM_065335:exon4:c.G541A:p.E181K,		hom-841.77-26
nonsynonymous SNV	1	chrIII	7763525	7763525	C	T	mtx-2	:NM_066288:exon1:c.G14A:p.G5E,mtx-2:NM_181943:exon1:c.G14A:p.G5E,		hom-975.77-31
stopgain SNV	1	chrX	700930	700930	C	T	ncam-1	ncam-1:NM_171616:exon11:c.C1822T:p.Q608X,ncam-1:NM_171617:exon10:c.C1903T:p.Q635X,ncam-1:NM_171615:exon11:c.C1822T:p.Q608X,				hom-1160.77-39
nonsynonymous SNV	1	chrX	8982617	8982617	G	A	nmur-1	nmur-1:NM_077114:exon5:c.G599A:p.S200N,				hom-780.77-26
nonsynonymous SNV	1	chrV	20833133	20833133	G	A	num-1	:NM_001136432:exon4:c.G494A:p.S165N,:NM_075620:exon2:c.G227A:p.S76N,:NM_001270029:exon1:c.G53A:p.S18N,:NM_001028927:exon2:c.G95A:p.S32N,				hom-868.77-30
stopgain SNV	1	chrIII	8975684	8975684	C	T	pde-2	pde-2:NM_001027534:exon11:c.G2393A:p.W798X,pde-2:NM_001027535:exon11:c.G2384A:p.W795X,		hom-1232.77-42
nonsynonymous SNV	1	chrX	921594	921594	G	A	pifk-1	pifk-1:NM_075776:exon10:c.C1531T:p.L511F,		hom-914.77-28
nonsynonymous SNV	1	chrX	10799148	10799148	G	A	plc-1	plc-1:NM_077404:exon24:c.C4406T:p.A1469V,plc-1:NM_001136454:exon24:c.C4436T:p.A1479V,plc-1:NM_001136455:exon24:c.C4460T:p.A1487V,plc-1:NM_001129669:exon24:c.C4427T:p.A1476V,plc-1:NM_001029448:exon24:c.C4406T:p.A1469V,plc-1:NM_001029446:exon24:c.C4406T:p.A1469V,		hom-1465.77-46
nonsynonymous SNV	1	chrV	9109831	9109831	T	G	pqn-31	pqn-31:NM_001028659:exon2:c.T111G:p.D37E,pqn-31:NM_001028658:exon2:c.T153G:p.D51E,			hom-1478.77-46
nonsynonymous SNV	1	chrIII	1906127	1906127	C	T	pqn-41	pqn-41:NM_001129227:exon2:c.C122T:p.S41L,pqn-41:NM_001267920:exon2:c.C122T:p.S41L,pqn-41:NM_065077:exon2:c.C122T:p.S41L,		hom-182.84-6
stopgain SNV	1	chrV	9617210	9617210	C	T	pqn-63	pqn-63:NM_073078:exon2:c.C1105T:p.Q369X,		hom-1100.77-35
nonsynonymous SNV	1	chrX	5844699	5844699	G	A	puf-9	puf-9:NM_076579:exon9:c.G2044A:p.D682N,		hom-722.77-24
nonsynonymous SNV	1	chrX	5951223	5951223	C	T	R07E4.5	R07E4.5:NM_076594:exon4:c.G1402A:p.D468N,				hom-740.77-22
nonsynonymous SNV	1	chrV	777794	777794	A	G	R09E12.9	R09E12.9:NM_001038410:exon2:c.A139G:p.K47E,		hom-912.77-28
nonsynonymous SNV	1	chrIII	5865094	5865094	G	A	rabn-5	rabn-5:NM_065865:exon4:c.G430A:p.D144N,				hom-1010.77-33
nonsynonymous SNV	1	chrII	13111581	13111581	G	A	rict-1	rict-1:NM_001267447:exon8:c.C1973T:p.A658V,rict-1:NM_001267448:exon8:c.C1979T:p.A660V,		hom-760.77-25
nonsynonymous SNV	1	chrIV	5471738	5471738	G	A	rme-2	rme-2:NM_068414:exon4:c.G1579A:p.G527S,		hom-1369.77-42
nonsynonymous SNV	1	chrIII	9629315	9629315	G	A	rpac-19	rpac-19:NM_066731:exon3:c.C386T:p.S129F,				hom-714.77-21
nonsynonymous SNV	1	chrI	621074	621074	C	T	sago-2	sago-2:NM_182059:exon9:c.C2470T:p.H824Y,sago-2:NM_058357:exon9:c.C2470T:p.H824Y,		hom-53.28-3
nonsynonymous SNV	1	chrII	11298259	11298259	G	A	saps-1	saps-1:NM_001129125:exon4:c.G484A:p.G162R,saps-1:NM_001129124:exon4:c.G478A:p.G160R,saps-1:NM_064013:exon4:c.G478A:p.G160R,		hom-178.84-6
nonsynonymous SNV	1	chrV	6656128	6656128	C	T	snb-1	snb-1:NM_072287:exon2:c.G194A:p.G65D,		hom-884.77-29
nonsynonymous SNV	1	chrII	14531287	14531287	C	T	spat-1	spat-1:NM_001267505:exon7:c.C988T:p.P330S,spat-1:NM_001267504:exon7:c.C994T:p.P332S,				hom-367.77-11
nonsynonymous SNV	1	chrX	3122823	3122823	G	A	spc-1	spc-1:NM_001270070:exon5:c.C3104T:p.A1035V,spc-1:NM_001270071:exon5:c.C3104T:p.A1035V,		hom-1168.77-40
nonsynonymous SNV	1	chrII	11336879	11336879	C	T	sqt-1	sqt-1:NM_064020:exon2:c.G760A:p.A254T,				hom-923.77-29
nonsynonymous SNV	1	chrII	3094065	3094065	G	A	srg-23	srg-23:NM_062043:exon4:c.C374T:p.A125V,		hom-1007.77-33
nonsynonymous SNV	1	chrIII	6256507	6256507	C	T	srg-9	srg-9:NM_065964:exon1:c.G217A:p.V73M,		hom-1555.77-48
nonsynonymous SNV	1	chrV	17222849	17222849	C	T	srh-252	srh-252:NM_074961:exon2:c.G466A:p.A156T,		hom-968.77-34
nonsynonymous SNV	1	chrV	13186106	13186106	G	A	sri-6	sri-6:NM_001269552:exon2:c.G233A:p.G78D,				hom-1187.77-37
stopgain SNV	1	chrV	12770361	12770361	G	A	srt-43	srt-43:NM_073793:exon4:c.G815A:p.W272X,				hom-830.77-26
nonsynonymous SNV	1	chrII	1668718	1668718	G	A	srw-97	srw-97:NM_061633:exon1:c.C302T:p.T101I,				hom-748.77-26
nonsynonymous SNV	1	chrIV	15147166	15147166	T	C	str-78	str-78:NM_070427:exon1:c.A7G:p.T3A,			hom-247.78-9
nonsynonymous SNV	1	chrI	9556894	9556894	C	T	swah-1	swah-1:NM_060133:exon7:c.C595T:p.P199S,		hom-1397.77-44
nonsynonymous SNV	1	chrII	7586661	7586661	C	T	syd-1	:NM_063191:exon14:c.G2672A:p.R891K,:NM_001026975:exon16:c.G2876A:p.R959K,syd-1:NM_001026977:exon8:c.G2078A:p.R693K,				hom-832.77-26
nonsynonymous SNV	1	chrV	4126363	4126363	C	T	T05B4.13	T05B4.13:NM_071749:exon2:c.G412A:p.A138T,		hom-619.77-19
nonsynonymous SNV	1	chrIV	391990	391990	G	A	T07A9.10	T07A9.10:NM_067517:exon5:c.G922A:p.D308N,				hom-624.77-18
nonsynonymous SNV	1	chrI	8915361	8915361	C	T	T08G11.1	T08G11.1:NM_170907:exon4:c.G1261A:p.D421N,T08G11.1:NM_171842:exon4:c.G1261A:p.D421N,		hom-1139.77-34
stopgain SNV	1	chrIII	6243624	6243624	C	T	T12A2.6	T12A2.6:NM_065958:exon3:c.G423A:p.W141X,		hom-1349.77-42
nonsynonymous SNV	1	chrII	6793552	6793552	T	A	T13C2.2	T13C2.2:NM_062988:exon7:c.T879A:p.N293K,				hom-483.77-15
nonsynonymous SNV	1	chrII	8492075	8492075	T	A	T13H5.1	T13H5.1:NM_001267225:exon12:c.A1347T:p.E449D,T13H5.1:NM_001136353:exon8:c.A1059T:p.E353D,T13H5.1:NM_001136352:exon8:c.A1140T:p.E380D,T13H5.1:NM_001027175:exon14:c.A1479T:p.E493D,T13H5.1:NM_001267226:exon9:c.A1032T:p.E344D,T13H5.1:NM_001027176:exon8:c.A1203T:p.E401D,T13H5.1:NM_001136354:exon8:c.A1326T:p.E442D,T13H5.1:NM_001129168:exon14:c.A1479T:p.E493D,		hom-839.77-26
nonsynonymous SNV	1	chrIII	5297745	5297745	A	T	T15B12.1	:NM_001038283:exon11:c.A1255T:p.T419S,T15B12.1:NM_001038282:exon6:c.A625T:p.T209S,				hom-741.77-24
nonsynonymous SNV	1	chrV	3403567	3403567	G	A	T20D4.9	T20D4.9:NM_071551:exon4:c.G466A:p.E156K,				hom-565.77-17
nonsynonymous SNV	1	chrX	5653294	5653294	C	T	T22B7.7	T22B7.7:NM_076553:exon2:c.G418A:p.A140T,				hom-1152.77-36
nonsynonymous SNV	1	chrV	3592103	3592103	G	A	T22F3.12	T22F3.12:NM_001047705:exon1:c.C29T:p.T10I,				hom-773.77-25
nonsynonymous SNV	1	chrV	3604580	3604580	C	T	T22F3.8	T22F3.8:NM_071612:exon3:c.G359A:p.G120E,		hom-1024.77-32
nonsynonymous SNV	1	chrX	930771	930771	G	A	tbc-11	tbc-11:NM_001029458:exon6:c.G1001A:p.R334K,:NM_075778:exon15:c.G2078A:p.R693K,:NM_075777:exon15:c.G2090A:p.R697K,		hom-1164.77-35
nonsynonymous SNV	1	chrIII	1765696	1765696	C	T	tbx-43	tbx-43:NM_001047418:exon5:c.G671A:p.G224E,		hom-676.77-20
nonsynonymous SNV	1	chrIV	7451289	7451289	A	C	tes-1	tes-1:NM_068789:exon1:c.T144G:p.C48W,			hom-1215.77-39
nonsynonymous SNV	1	chrIII	9707415	9707415	C	T	tlk-1	tlk-1:NM_001047379:exon5:c.C1298T:p.S433L,tlk-1:NM_181913:exon6:c.C1499T:p.S500L,tlk-1:NM_001268088:exon4:c.C1256T:p.S419L,tlk-1:NM_066744:exon6:c.C1499T:p.S500L,		hom-1137.77-37
nonsynonymous SNV	1	chrI	1738317	1738317	C	T	tln-1	:NM_058485:exon8:c.C6850T:p.R2284C,:NM_001262110:exon4:c.C4861T:p.R1621C,				hom-613.77-21
nonsynonymous SNV	1	chrIII	8537895	8537895	C	T	trp-1	trp-1:NM_001047425:exon6:c.C1112T:p.T371I,:NM_001047424:exon7:c.C1052T:p.T351I,		hom-1465.77-47
nonsynonymous SNV	1	chrI	14689808	14689808	G	A	ttm-5	ttm-5:NM_061148:exon5:c.C911T:p.P304L,		hom-390.77-14
nonsynonymous SNV	1	chrV	3505320	3505320	C	T	ugt-64	ugt-64:NM_071577:exon2:c.G128A:p.R43Q,		hom-1006.77-29
nonsynonymous SNV	1	chrIV	6162564	6162564	C	T	unc-77	unc-77:NM_171353:exon21:c.G3848A:p.G1283D,unc-77:NM_068525:exon20:c.G3689A:p.G1230D,unc-77:NM_171352:exon20:c.G3605A:p.G1202D,				hom-1020.77-37
nonsynonymous SNV	1	chrIV	7428925	7428925	G	A	unc-82	:NM_001268366:exon1:c.G3A:p.M1I,:NM_001268369:exon1:c.G3A:p.M1I,:NM_001268365:exon6:c.G720A:p.M240I,:NM_068784:exon1:c.G3A:p.M1I,:NM_001268367:exon1:c.G3A:p.M1I,:NM_001268368:exon1:c.G3A:p.M1I,:NM_068785:exon1:c.G3A:p.M1I,				hom-694.77-21
nonsynonymous SNV	1	chrI	13558445	13558445	G	A	vars-2	vars-2:NM_060976:exon2:c.C245T:p.A82V,		hom-534.77-24
nonsynonymous SNV	1	chrX	3560460	3560460	C	T	vit-4	vit-4:NM_076211:exon3:c.G3382A:p.E1128K,				hom-647.77-23
nonsynonymous SNV	1	chrV	14036173	14036173	C	T	vps-39	vps-39:NM_001047698:exon8:c.G1832A:p.C611Y,vps-39:NM_001129538:exon8:c.G1823A:p.C608Y,vps-39:NM_001047699:exon8:c.G1832A:p.C611Y,		hom-541.77-19
nonsynonymous SNV	1	chrI	7069689	7069689	A	T	W01A8.5	W01A8.5:NM_059601:exon2:c.A201T:p.E67D,			hom-865.77-26
nonsynonymous SNV	1	chrV	2671464	2671464	G	A	W02G9.3	W02G9.3:NM_071327:exon1:c.G3A:p.M1I,		hom-931.77-32
nonsynonymous SNV	1	chrIV	525866	525866	G	A	W03G1.2	W03G1.2:NM_067540:exon3:c.G628A:p.E210K,				hom-831.77-26
nonsynonymous SNV	1	chrX	10086181	10086181	G	A	W07E11.1	W07E11.1:NM_077292:exon3:c.G1000A:p.D334N,W07E11.1:NM_001277038:exon3:c.G1000A:p.D334N,				hom-653.77-20
nonsynonymous SNV	1	chrIII	10714361	10714361	C	T	W09D10.4	W09D10.4:NM_066961:exon4:c.G566A:p.G189E,				hom-314.78-9
nonsynonymous SNV	1	chrI	12850952	12850952	G	A	Y18D10A.8	Y18D10A.8:NM_060845:exon7:c.G1126A:p.D376N,		hom-526.77-17
nonsynonymous SNV	1	chrIII	5370298	5370298	G	A	Y32H12A.4	Y32H12A.4:NM_065746:exon2:c.C247T:p.H83Y,				hom-284.77-10
nonsynonymous SNV	1	chrV	19491647	19491647	C	T	Y43F8B.29	Y43F8B.29:NM_001277011:exon1:c.C76T:p.P26S,			hom-1016.77-29
nonsynonymous SNV	1	chrI	1218909	1218909	C	T	Y48G8AL.12	Y48G8AL.12:NM_058434:exon1:c.G71A:p.G24E,		hom-1269.77-40
nonsynonymous SNV	1	chrIII	2563267	2563267	G	A	Y54F10AM.11	Y54F10AM.11:NM_065179:exon2:c.C635T:p.A212V,			hom-1285.77-40
nonsynonymous SNV	1	chrIII	2340214	2340214	G	A	Y54F10BM.1	Y54F10BM.1:NM_065138:exon9:c.G1912A:p.A638T,				hom-409.77-16
nonsynonymous SNV	1	chrIII	11977380	11977380	C	T	Y56A3A.30	Y56A3A.30:NM_067161:exon3:c.G1090A:p.D364N,		hom-642.77-20
nonsynonymous SNV	1	chrIII	11938898	11938898	C	T	Y56A3A.7	Y56A3A.7:NM_001129263:exon10:c.G1543A:p.D515N,				hom-1048.77-31
nonsynonymous SNV	1	chrIV	426584	426584	G	A	Y66H1A.4	Y66H1A.4:NM_067526:exon2:c.G367A:p.A123T,				hom-540.77-17
nonsynonymous SNV	1	chrIV	426383	426383	G	A	Y66H1A.4	Y66H1A.4:NM_067526:exon1:c.G214A:p.D72N,				hom-930.77-28
nonsynonymous SNV	1	chrV	18623465	18623465	G	A	Y69H2.15	Y69H2.15:NM_001129589:exon9:c.C1157T:p.S386F,				hom-725.77-22
nonsynonymous SNV	1	chrIII	10233986	10233986	C	T	Y70G10A.2	Y70G10A.2:NM_066865:exon1:c.G3A:p.M1I,				hom-1315.77-43
nonsynonymous SNV	1	chrI	13939724	13939724	G	A	Y71A12B.8	Y71A12B.8:NM_061032:exon5:c.G760A:p.E254K,		hom-808.77-25
nonsynonymous SNV	1	chrI	2917293	2917293	C	T	Y71F9AL.2	Y71F9AL.2:NM_058673:exon5:c.C749T:p.A250V,				hom-655.77-24
nonsynonymous SNV	1	chrIV	1418638	1418638	C	T	Y77E11A.7	Y77E11A.7:NM_171898:exon3:c.G315A:p.M105I,Y77E11A.7:NM_001028414:exon3:c.G231A:p.M77I,Y77E11A.7:NM_171267:exon4:c.G264A:p.M88I,		hom-791.77-28
nonsynonymous SNV	1	chrIII	1470911	1470911	C	T	Y82E9BR.18	Y82E9BR.18:NM_065010:exon8:c.G2167A:p.E723K,		hom-673.77-22
nonsynonymous SNV	1	chrI	1358200	1358200	G	A	Y92H12BL.1	Y92H12BL.1:NM_170800:exon5:c.G1060A:p.A354T,		hom-420.77-16
nonsynonymous SNV	1	chrV	7987607	7987607	G	A	Y97E10AL.1	Y97E10AL.1:NM_072654:exon2:c.G114A:p.M38I,				hom-1586.77-48
nonsynonymous SNV	1	chrII	7561020	7561020	C	T	ZK1290.11	ZK1290.11:NM_063185:exon3:c.G436A:p.D146N,				hom-1255.77-38
nonsynonymous SNV	1	chrIV	6969137	6969137	T	C	ZK381.58	ZK381.58:NM_001028443:exon5:c.A782G:p.Q261R,		hom-700.77-24
nonsynonymous SNV	1	chrII	7869797	7869797	G	A	ztf-17	ztf-17:NM_063255:exon3:c.C154T:p.P52S,		hom-1287.77-41

## Sheet: exonic variant analysis
Gene Name	Number of Strains with an Exonic Variant
ges-1	3
clh-4	2
Y66H1A.4	2
acd-1	1
acn-1	1
alh-12	1
B0035.11	1
B0416.5	1
bar-1	1
bath-19	1
C04E6.5	1
C05C8.1	1
C05E11.3	1
C07E3.3	1
C14C10.5	1
C15F1.2	1
C16C8.17	1
C33H5.1	1
C35C5.3	1
C45G9.13	1
C46H11.7	1
C52D10.12	1
C53D5.5	1
cbn-1	1
crb-1	1
D1005.4	1
D1022.3	1
D1025.10	1
DC2.5	1
dgk-3	1
dig-1	1
dop-2	1
dos-2	1
epg-5	1
erd-2	1
ergo-1	1
exos-4.2	1
F13D2.1	1
F19C7.3	1
F19F10.11	1
F25B3.6	1
F25B5.5	1
F25E5.1	1
F26E4.3	1
F26F2.3	1
F31F4.17	1
F33G12.6	1
F33H2.3	1
F37H8.5	1
F41H10.3	1
F43D9.1	1
F46B3.1	1
F46C3.7	1
F47G3.1	1
F49C5.4	1
F49E2.5	1
F53B3.5	1
F54B3.1	1
F54C8.4	1
F55C12.4	1
F58E2.4	1
F58G6.9	1
fbxb-119	1
fmo-3	1
frm-8	1
gcy-29	1
gei-8	1
ghi-1	1
gld-3	1
glh-2	1
glt-7	1
gon-2	1
gpa-13	1
grl-25	1
gst-19	1
H06I04.6	1
H12I13.1	1
H14E04.1	1
hda-4	1
ifc-2	1
irld-51	1
K02F3.2	1
K07A1.13	1
K08F9.1	1
K09E9.3	1
K10B3.1	1
K10C8.1	1
K11D12.6	1
kin-33	1
lgc-33	1
lgc-4	1
lon-2	1
M01F1.4	1
M03A1.3	1
madf-3	1
mdt-30	1
mltn-10	1
mrps-31	1
mtx-2	1
ncam-1	1
nmur-1	1
num-1	1
pde-2	1
pifk-1	1
plc-1	1
pqn-31	1
pqn-41	1
pqn-63	1
puf-9	1
R07E4.5	1
R09E12.9	1
rabn-5	1
rict-1	1
rme-2	1
rpac-19	1
sago-2	1
saps-1	1
snb-1	1
spat-1	1
spc-1	1
sqt-1	1
srg-23	1
srg-9	1
srh-252	1
sri-6	1
srt-43	1
srw-97	1
str-78	1
swah-1	1
syd-1	1
T05B4.13	1
T07A9.10	1
T08G11.1	1
T12A2.6	1
T13C2.2	1
T13H5.1	1
T15B12.1	1
T20D4.9	1
T22B7.7	1
T22F3.12	1
T22F3.8	1
tbc-11	1
tbx-43	1
tes-1	1
tlk-1	1
tln-1	1
trp-1	1
ttm-5	1
ugt-64	1
unc-77	1
unc-82	1
vars-2	1
vit-4	1
vps-39	1
W01A8.5	1
W02G9.3	1
W03G1.2	1
W07E11.1	1
W09D10.4	1
Y18D10A.8	1
Y32H12A.4	1
Y43F8B.29	1
Y48G8AL.12	1
Y54F10AM.11	1
Y54F10BM.1	1
Y56A3A.30	1
Y56A3A.7	1
Y69H2.15	1
Y70G10A.2	1
Y71A12B.8	1
Y71F9AL.2	1
Y77E11A.7	1
Y82E9BR.18	1
Y92H12BL.1	1
Y97E10AL.1	1
ZK1290.11	1
ZK381.58	1
ztf-17	1
